# Supplementary material for: Characterizing the neurological phenotype of the hyperinsulinism hyperammonemia syndrome
Source: Orphanet J Rare Dis. 2022 Jun 25;17:248. doi: 10.1186/s13023-022-02398-3 (PMC9233810; doi:10.1186/s13023-022-02398-3)
Supplement: Supplementary file 1 — Additional file 1. Hippocampal GluCEST values. [file 13023_2022_2398_MOESM1_ESM.xlsx]

## Sheet: Sheet1
Hippocampal GluCEST MRI Supplemental Data
subject	group	Left hippocampal GluCEST (%)	Right hippocampal GluCEST (%)	Asymmetry Index	Peak hippocampal GluCEST
C004	healthy ref	9.38433	8.42214	5.4036	9.38433
C005	healthy ref	8.13216	9.32346	6.82474	9.32346
C006	healthy ref	9.18535	10.023	4.36073	10.023
C007	healthy ref	8.5829	8.2393	2.0425	8.5829
C008	healthy ref	9.2052	9.07973	0.686171	9.2052
C009	healthy ref	9.12813	7.68671	8.57228	9.12813
C010	healthy ref	8.69379	8.0326	3.95299	8.69379
C011	healthy ref	8.12975	7.6044	3.33889	8.12975
C013	healthy ref	9.26582	8.96394	1.65596	9.26582
C015	healthy ref	10.2501	9.97056	1.3822	10.2501
CHOP_03	HIHA	9.2726	9.10887	0.890725	9.2726
CHOP_04	HIHA	11.3132	7.01003	23.4848	11.3132
CHOP_05	HIHA	5.74154	12.3783	36.627	12.3783
CHOP_06	HIHA	8.91901	8.55871	2.06147	8.91901
CHOP_07	HIHA	7.78255	11.1388	17.738	11.1388
CHOP_08	HIHA	7.74013	8.95866	7.29711	8.95866
CHOP_10	HIHA	8.68953	7.60233	6.6733	8.68953
CHOP_11	HIHA	8.06074	8.35638	1.80083	8.35638
CHOP_12	HIHA	9.4412	8.24185	6.7825	9.4412
